# Supplementary material for: Neuronal nuclear calcium signaling suppression of microglial reactivity is mediated by osteoprotegerin after traumatic brain injury
Source: J Neuroinflammation. 2022 Nov 19;19:279. doi: 10.1186/s12974-022-02634-4 (PMC9675197; doi:10.1186/s12974-022-02634-4)
Supplement: Supplementary file 6 — Additional file 6: Table S1. Neurological Severity Score. All results of the Neurological Severity Score (NSS) are listed for each experimental cohort as total scores per mice in each treatment. Mice killed at either 3h or 24h had their NSS scored at 3h. Mice killed at 7d had their NSS scored at 3h, 2d, 5d and 7d. [file 12974_2022_2634_MOESM6_ESM.xlsx]

## Sheet: Tabelle1
3h PV.NLS	NSS timepoint	Control Sham	Control TBI	PV.NLS Sham	PV.NLS TBI
(Figure 1, 2 and 8)	3h	0	0	0	0
		0	0	0	0
		0	0	0	0
		0	0	0	0
		0	0	0	0
3h CaMBP4	NSS timepoint	Control Sham	Control TBI	PV.NLS Sham	PV.NLS TBI
(Figure 3)	3h	0	0	0	0
		0	0	0	0
		0	0	0	1
		0	0	0	0
24h PV.NLS	NSS timepoint	Control Sham	Control TBI	PV.NLS Sham	PV.NLS TBI
(Figure 4)	3h	0	0	0	0
		0	1	0	0
		0	0	0	0
		0	0	0	0
7d PV.NLS	NSS timepoint	Control Sham	Control TBI	PV.NLS Sham	PV.NLS TBI
(Figure 5 and 6)	3h	0	0	0	0
		0	0	0	0
		0	0	0	1
		0	0	0	0
		0	0	0	0
		0	0	0	0
		0	1	0	0
		0	0	0	0
	NSS timepoint	Control Sham	Control TBI	PV.NLS Sham	PV.NLS TBI
	2d	0	0	0	0
		0	0	0	0
		0	0	0	0
		0	0	0	0
		0	0	0	0
		0	0	0	0
		0	0	0	0
		0	0	0	0
	NSS timepoint	Control Sham	Control TBI	PV.NLS Sham	PV.NLS TBI
	5d	0	0	0	0
		0	0	0	0
		0	0	0	0
		0	0	0	0
		0	0	0	0
		0	0	0	0
		0	0	0	0
		0	0	0	0
	NSS timepoint	Control Sham	Control TBI	PV.NLS Sham	PV.NLS TBI
	7d	0	0	0	0
		0	0	0	0
		0	0	0	0
		0	0	0	0
		0	0	0	0
		0	0	0	0
		0	0	0	0
		0	0	0	0
3h PSEM	NSS timepoint	Saline Sham	Saline TBI	PV.NLS Sham	PV.NLS TBI
(Figure 8)	3h	0	0	0	0
		0	0	0	0
		0	0	0	0
24h OPG	NSS timepoint	Control Sham	Control TBI	PV.NLS TBI	PV.NLS OPG TBI
(Figure 9)	3h	0	0	1	0
		0	0	0	0
		0	0	0	0
		0	0	0	0
